# Supplementary material for: Near-Infrared Spectroscopy as a Tool for the Traceability Control of High-Quality Iberian Dry-Cured Meat Products
Source: Foods. 2025 Jan 28;14(3):432. doi: 10.3390/foods14030432 (PMC11817402; doi:10.3390/foods14030432)
Supplement: Supplementary file 1 [file foods-14-00432-s001.zip]

Archive with 1 entries (1 files):
- foods-3391887-supplementary.pdf
